# Supplementary material for: Insights into the genetic influences of the microbiota on the life span of a host
Source: Front Microbiol. 2023 Aug 3;14:1138979. doi: 10.3389/fmicb.2023.1138979 (PMC10434519; doi:10.3389/fmicb.2023.1138979)
Supplement: Supplementary file 2 [file Table_2.XLSX]

## Sheet: 差异基因1001
Table S2 Genes with change fold > 2 and Q-value < 0.05 were considered as significantly different gene expressions. There were 1001 DEGs between the purE mutant strain and BW25113 obtained by Average Read Count.
Gene ID	Gene Symbol	Type	Control Average Read Count	purE Average Read Count	log2(FoldChange)	P_value	Q_value_log
13179502	peel-1	mRNA	0.97	24.72	4.67164	0.000212468	0.00823865
13180274	C09D4.9	mRNA	2.29	30.51	3.73777	0.000267741	0.00971937
13180429	B0025.5	mRNA	27.99	265.54	3.24571	2.31273e-05	0.00173959
13180558	F26B1.8	mRNA	49.27	316.48	2.68332	3.12734e-05	0.00211709
13181457	C17E4.20	mRNA	136.36	39.63	-1.78262	0.00186192	0.0365084
13182890	Y71A12B.23	mRNA	1.32	16.57	3.64725	0.00202105	0.0387249
13183371	Y39F10C.3	mRNA	0.99	24.75	4.64796	0.000159392	0.00687032
13186216	T01B7.13	mRNA	3.94	63.05	3.99999	0.000291426	0.0101774
13187411	C44C11.6	mRNA	0.65	13.56	4.37631	0.00218467	0.0410676
13190661	F59B2.15	mRNA	1.97	24.45	3.63099	0.00263103	0.047404
13190829	ZK1098.12	mRNA	4.17	40.73	3.28871	0.000716832	0.0183047
13191416	Y66A7A.9	mRNA	4.78	54.37	3.50801	0.00029626	0.010285
13192703	Y37E11AL.12	mRNA	0.99	23.2	4.55714	0.000604545	0.0164461
13197649	F44D12.16	mRNA	513.27	4952.61	3.27041	4.34414e-08	5.88163e-05
13213180	K12B6.11	mRNA	10.9	69.41	2.67027	0.000445328	0.0134446
13213356	W02F12.8	mRNA	6	71.12	3.56711	0.00108503	0.0245598
13214665	ZK856.18	mRNA	5.55	38.61	2.79846	0.000553425	0.0155604
13215998	T16G1.13	mRNA	5.46	53.8	3.30024	0.000227895	0.00871094
13216575	R02D5.10	mRNA	2.96	34.88	3.56028	0.000691451	0.0178711
13218867	F26F2.10	mRNA	1.68	31.07	4.20851	0.00169038	0.0343957
13221694	K07E3.9	mRNA	2.31	30.32	3.71567	0.000669547	0.0174737
13222680	K09C8.9	mRNA	2.02	28.27	3.80656	0.00155197	0.0323653
13222788	F38B2.6	mRNA	35.84	135.54	1.91913	0.0022489	0.0419311
171604	F53G12.8	mRNA	29.08	102.08	1.81178	0.00232716	0.0430255
171606	spe-8	mRNA	8.32	52.58	2.66057	0.00223365	0.0417795
171649	grl-16	mRNA	715.12	12543.5	4.1326	0.00102163	0.0235362
171658	Y65B4A.9	mRNA	20.56	135.6	2.72121	0.000179347	0.00746262
171659	hasp-2	mRNA	1.93	24.39	3.66261	0.000894367	0.0217428
171668	T06A4.3	mRNA	42.09	264.65	2.65248	0.000579857	0.0161233
171689	ceh-45	mRNA	81.15	14.78	-2.45691	1.50389e-05	0.00131692
171698	Y48G8AL.12	mRNA	294.07	7459.71	4.66488	0.000131519	0.00595835
171713	F47G6.3	mRNA	9.42	65.58	2.79903	0.000670664	0.0174737
171727	mab-20	mRNA	773.02	292.16	-1.40376	0.00078601	0.0197025
171729	Y71G12B.18	mRNA	0.97	29.46	4.92942	0.000441617	0.0133555
171730	Y71G12B.17	mRNA	24	138.88	2.53292	0.00114856	0.0256546
171745	Y71G12B.27	mRNA	3.9	37.18	3.25285	8.88518e-05	0.00448977
171779	dct-9	mRNA	5.1	35.58	2.80269	0.00151154	0.0317857
171783	Y39G10AL.1	mRNA	82.85	16.73	-2.30792	0.000173759	0.0073166
171787	epg-2	mRNA	268.88	53.01	-2.3426	1.64964e-06	0.000446696
171795	Y39G10AR.16	mRNA	51.65	333.7	2.69164	0.000303732	0.0104618
171802	F23C8.8	mRNA	8.42	53.3	2.66229	0.000419375	0.0130876
171831	F32B5.1	mRNA	51.44	392.78	2.93285	2.67282e-05	0.00196018
171842	W03D8.9	mRNA	184.78	1504.13	3.02503	7.05934e-06	0.000851038
171844	W03D8.2	mRNA	5.89	35.93	2.61001	0.00165037	0.0338557
171848	W03D8.3	mRNA	14.17	131.61	3.21503	5.06108e-05	0.00297926
171873	col-48	mRNA	526.75	8434.4	4.0011	0.0018463	0.0364878
171931	Y47G6A.26	mRNA	8.28	100.03	3.59483	1.4238e-05	0.00126554
171947	C32E8.4	mRNA	35.12	436.23	3.63485	5.8338e-08	7.33434e-05
171960	gsp-4	mRNA	188.66	1391.42	2.88273	5.79351e-06	0.000755345
171977	T20F5.4	mRNA	213.66	37.39	-2.51439	0.000401451	0.012755
171982	F47B3.6	mRNA	23.98	240.8	3.32763	1.34818e-05	0.00125552
172001	R12E2.14	mRNA	131.12	1455.59	3.47264	3.30664e-05	0.00218337
172002	R12E2.7	mRNA	172.78	2605.56	3.91455	1.08106e-06	0.000365917
172022	C43E11.5	mRNA	2.01	23.51	3.54559	0.00157227	0.032711
172056	Y119C1B.1	mRNA	4.09	30.43	2.895	0.0019046	0.0370611
172079	chd-7	mRNA	743.89	350.55	-1.08548	0.00276345	0.0488839
172082	gsp-3	mRNA	174.36	1050.61	2.59109	1.02333e-05	0.00104395
172106	icmt-1	mRNA	20.13	209.48	3.37909	6.62915e-06	0.000821688
172125	sst-20	mRNA	6.04	61.9	3.35709	0.00036042	0.0118547
172166	B0261.6	mRNA	20.86	156.59	2.90808	9.80629e-06	0.00103853
172188	C24A11.1	mRNA	11.23	56.38	2.32786	0.00122155	0.0269769
172194	F27C1.3	mRNA	2.31	26.94	3.54271	0.000717588	0.0183047
172198	F27C1.1	mRNA	76.5	341.08	2.15655	2.83703e-05	0.00201074
172293	spch-3	mRNA	492.39	4793.31	3.28313	1.93216e-06	0.000475107
172300	T09B4.5	mRNA	2452.46	394.44	-2.63636	6.93779e-13	4.0704e-09
172308	vet-1	mRNA	76.51	13.3	-2.52431	0.00107604	0.0245012
172315	T08B2.12	mRNA	125.63	911.01	2.85825	1.04389e-05	0.00105594
172316	C48E7.7	mRNA	106.75	698.32	2.70967	4.24673e-06	0.000641
172324	C10G11.8	mRNA	53.83	306.59	2.50974	0.000371735	0.0120941
172325	spch-2	mRNA	122.56	1232.46	3.32999	2.48816e-06	0.000521359
172331	let-381	mRNA	26.23	5.01	-2.38841	0.00172947	0.0349489
172359	C55B7.3	mRNA	99.94	241.5	1.2729	0.00266674	0.0477976
172362	T10E9.4	mRNA	29.61	173.86	2.55373	4.448e-05	0.00272785
172364	T10E9.3	mRNA	13.68	104.54	2.9343	0.000137676	0.00615034
172386	C17F3.1	mRNA	25.05	155.99	2.63855	0.000187142	0.00757217
172400	acdh-5	mRNA	3.16	35.51	3.48952	0.000620861	0.0166688
172410	dpy-14	mRNA	1239.93	69.94	-4.14801	7.60393e-08	8.03299e-05
172415	smz-2	mRNA	20.29	94.79	2.22419	0.0016084	0.0332269
172445	col-60	mRNA	287.1	5803.93	4.33742	1.02144e-07	8.56113e-05
172489	F07A5.2	mRNA	30.11	157.73	2.38918	0.000202467	0.00801059
172494	col-7	mRNA	736.99	6271.29	3.08904	1.61385e-05	0.00137419
172495	col-62	mRNA	272.66	2386.25	3.12956	1.44667e-05	0.00127314
172498	spe-4	mRNA	8.01	46.49	2.53635	0.00151593	0.031802
172534	T23G11.1	mRNA	57.7	353	2.61302	1.83613e-05	0.00148247
172557	suro-1	mRNA	19.25	107.21	2.47718	0.000646559	0.0171645
172559	F55D12.6	mRNA	10.22	151.35	3.88835	6.62292e-07	0.000290491
172607	col-63	mRNA	209.56	6936.09	5.0487	0.000134074	0.00602
172635	F10D11.6	mRNA	102.29	612.9	2.58301	0.00041222	0.0128872
172683	gska-3	mRNA	5.74	38.83	2.75856	0.00243297	0.0445606
172694	F36A2.10	mRNA	42.35	254.62	2.58796	3.84285e-06	0.000624969
172696	F36A2.12	mRNA	11.64	69.12	2.57051	0.000505831	0.014766
172701	snf-2	mRNA	2.62	34.06	3.6988	0.000587909	0.0161937
172709	F53B6.4	mRNA	39.17	198.27	2.33978	5.20773e-05	0.00299107
172716	F32H2.7	mRNA	57.86	367.58	2.66749	4.83826e-05	0.00289283
172750	F14B4.1	mRNA	68.55	10.1	-2.76252	7.31105e-05	0.0039113
172772	F46A9.1	mRNA	5.63	48.49	3.10693	0.000971803	0.0229286
172787	C41G7.6	mRNA	106.17	476.83	2.16704	0.00157519	0.0327145
172796	K07A1.5	mRNA	21.1	241.86	3.51907	8.12232e-06	0.000946761
172808	T05F1.5	mRNA	6.96	75.18	3.4331	0.000113831	0.00538587
172809	T05F1.8	mRNA	6.77	43.45	2.68206	0.000161937	0.00695186
172819	C04F12.7	mRNA	102.37	651.55	2.67013	1.09822e-05	0.00109828
172845	ztf-11	mRNA	363.79	83.8	-2.11809	1.58055e-05	0.00135977
172848	Y106G6A.4	mRNA	13.92	69.39	2.31759	0.000346657	0.0115559
172862	C03C11.1	mRNA	9.85	77.46	2.97458	0.000134625	0.00602936
172875	Y106G6D.2	mRNA	15.96	1.68	-3.24905	0.00233822	0.0430942
172900	Y106G6G.1	mRNA	3.89	38.6	3.31062	0.000276712	0.00985913
172952	lam-3	mRNA	134.1	29.82	-2.16885	1.94002e-05	0.0015521
172964	C34B2.3	mRNA	1.6	29.27	4.19262	5.10712e-05	0.00299107
172973	B0205.10	mRNA	50.97	429.56	3.07501	3.64941e-05	0.00232729
172988	C35E7.10	mRNA	9.25	56.62	2.61462	0.000423418	0.0131671
172989	C35E7.5	mRNA	831.54	186.58	-2.15598	0.000694338	0.0179173
172993	vet-2	mRNA	81.6	19.32	-2.07844	0.0017761	0.035745
173014	ztf-6	mRNA	646.91	315.58	-1.03556	0.000261874	0.00964279
173025	pes-2.1	mRNA	200.98	50.72	-1.9865	6.63116e-05	0.00361156
173034	K08C9.1	mRNA	3.27	48.32	3.88499	1.17311e-06	0.000372561
173035	K08C9.2	mRNA	24.23	173.93	2.84358	3.65738e-06	0.000618977
173036	F32B4.2	mRNA	19.25	195.73	3.34562	1.34673e-05	0.00125552
173043	C17D12.5	mRNA	6.85	51.14	2.9012	0.000220546	0.00847559
173062	dhhc-2	mRNA	45.22	113.53	1.32807	0.00202732	0.038728
173079	rga-2	mRNA	179.09	69.1	-1.37394	0.00208701	0.039669
173082	F58D5.7	mRNA	6.79	82.23	3.59875	7.1338e-07	0.000290491
173099	C15C6.2	mRNA	115.36	688.35	2.57703	2.20894e-05	0.00170525
173101	sdz-14	mRNA	28.8	4.41	-2.70604	0.00210343	0.0398949
173129	F33E2.5	mRNA	579.55	179.08	-1.69433	0.00028879	0.0101255
173188	ZK1053.4	mRNA	158.95	38.48	-2.04658	0.000121396	0.00563771
173191	vet-6	mRNA	89.58	16.97	-2.40011	0.0010079	0.0234038
173196	sepa-1	mRNA	119.49	23.39	-2.35274	0.000754842	0.0190071
173253	W04A8.4	mRNA	275.15	43.08	-2.67502	2.42514e-07	0.000142283
173262	Y71A12B.11	mRNA	143.17	28.67	-2.32011	7.67652e-05	0.00406971
173263	Y71A12B.12	mRNA	113.81	40.42	-1.49349	0.000438455	0.013341
173268	ins-26	mRNA	35.62	84.01	1.23789	0.00282232	0.0494777
173275	fbxb-100	mRNA	50.37	9.78	-2.3643	0.00101098	0.0234176
173282	kal-1	mRNA	311.36	119.51	-1.38144	0.0018605	0.0365084
173288	ZK849.1	mRNA	4.92	93.63	4.25035	1.0086e-05	0.00104395
173293	eya-1	mRNA	177.86	34.92	-2.34869	3.49595e-06	0.000597919
173323	hprt-1	mRNA	145.28	482.51	1.73173	0.00185347	0.0365084
173365	ces-2	mRNA	172.59	19.12	-3.17393	9.91271e-06	0.00103853
173382	sqt-2	mRNA	92.38	3357.18	5.18354	0.000185972	0.00755957
173404	abu-11	mRNA	262.65	1741.2	2.72887	9.20796e-05	0.00456533
173417	clec-117	mRNA	9.02	146.05	4.0175	2.66265e-07	0.000151178
173446	lips-7	mRNA	10	124.14	3.63386	0.000530093	0.0150898
173454	arrd-1	mRNA	141.24	25.1	-2.49224	9.18884e-05	0.00456533
173467	fbxc-51	mRNA	548.39	73.06	-2.90806	3.19394e-06	0.000585589
173478	fbxc-39	mRNA	35.44	5.61	-2.6587	9.39164e-05	0.00463452
173481	btb-11	mRNA	88.17	15.94	-2.46727	0.000587365	0.0161937
173484	fbxb-41	mRNA	62.48	10.26	-2.60599	0.000515269	0.0149455
173487	fbxb-40	mRNA	36.73	3.66	-3.32602	5.58914e-05	0.003123
173489	btb-10	mRNA	50.79	8.66	-2.55264	0.00161059	0.0332333
173504	clec-119	mRNA	2.54	28.84	3.50327	0.00178965	0.0359175
173505	Y57G7A.5	mRNA	8.65	73.72	3.09164	0.000102375	0.00500531
173507	Y57G7A.3	mRNA	1.63	18.39	3.49168	0.00254716	0.0462191
173519	Y51H7C.9	mRNA	2.52	30.28	3.58559	0.000666394	0.0174542
173528	fbxb-43	mRNA	21.65	3.59	-2.59362	0.0018086	0.0360617
173535	fbxb-15	mRNA	27.26	3.47	-2.97327	0.00123652	0.0271034
173540	btb-8	mRNA	33.37	6.93	-2.26684	0.00276222	0.0488839
173544	F36H5.4	mRNA	37.33	5.11	-2.86952	0.000184992	0.00755464
173549	C08F1.10	mRNA	149.58	23.32	-2.68122	1.41495e-05	0.00126419
173550	C08F1.6	mRNA	122.48	23.54	-2.37958	0.00250335	0.045518
173569	sdz-28	mRNA	63.98	11.89	-2.42742	0.000834911	0.0205816
173572	C40A11.6	mRNA	27.89	1.98	-3.81277	4.84851e-05	0.00289283
173573	C33C12.4	mRNA	4.45	40.07	3.17133	0.000950749	0.0226443
173597	ceh-86	mRNA	48.7	11.31	-2.10605	0.000328437	0.0110956
173622	sdz-9	mRNA	22.71	2.29	-3.31226	0.000431357	0.0132793
173630	Y110A2AL.4	mRNA	206.51	25.14	-3.03817	6.80406e-06	0.000836841
173653	Y25C1A.6	mRNA	208.73	73.18	-1.51211	0.00238659	0.043848
173658	clec-123	mRNA	14.58	113.31	2.95869	0.000321726	0.0109319
173671	wht-4	mRNA	9.36	82.13	3.13298	4.81019e-05	0.00289283
173672	nep-13	mRNA	2.64	36.72	3.79534	0.000207543	0.00811771
173692	fbxb-104	mRNA	16.57	1.01	-4.03505	0.000557611	0.0156531
173695	col-71	mRNA	1084.58	24614	4.50426	0.000549273	0.015543
173805	hmg-11	mRNA	603.02	232.58	-1.37447	0.00258452	0.0467525
173823	F26G1.5	mRNA	22.32	133.21	2.57763	0.000473321	0.0140963
173825	msp-3	mRNA	307.25	2297.67	2.90271	1.27699e-06	0.000380954
173833	C33F10.11	mRNA	12.01	120.19	3.32347	2.75255e-05	0.00198771
173834	C33F10.1	mRNA	44.44	294.69	2.72919	3.25159e-05	0.00217246
173838	mpst-4	mRNA	6.17	78.55	3.6713	2.97433e-05	0.00206107
173839	col-17	mRNA	292.93	8467.86	4.85338	0.00050874	0.014825
173849	msp-31	mRNA	623.37	5416.49	3.11919	1.32264e-06	0.000387997
173851	ZK546.4	mRNA	23.09	137.08	2.56971	0.000205627	0.00807865
173881	F09C12.8	mRNA	6.09	51.1	3.06908	5.41846e-05	0.00305811
173883	F58A6.5	mRNA	2.6	23.96	3.20587	0.00120066	0.0265822
173884	msp-45	mRNA	1172.88	8219.52	2.809	3.97944e-06	0.000624969
173886	C27D6.3	mRNA	19.03	106.7	2.4869	0.00190151	0.0370611
173888	msp-49	mRNA	205.23	1304.37	2.66805	8.78376e-06	0.000972677
173890	msp-50	mRNA	153.97	1214.97	2.98022	2.07917e-06	0.000475107
173893	C34F11.1	mRNA	1.32	25.59	4.2771	0.000272871	0.00980165
173923	EEED8.2	mRNA	67.21	15.89	-2.08013	0.000428106	0.0132427
173924	EEED8.15	mRNA	154.79	30.28	-2.35392	0.000505875	0.014766
173943	T25E4.1	mRNA	57.38	371.62	2.69518	0.000440378	0.013341
173951	F59E12.6	mRNA	38.79	0.36	-6.75155	1.7043e-05	0.00141497
173972	C18A3.7	mRNA	4.56	35.65	2.96624	0.00186265	0.0365084
173975	F10C1.3	mRNA	8.55	96.55	3.49658	4.63805e-05	0.00282472
173979	acdh-8	mRNA	19.99	118.82	2.57167	6.93896e-05	0.0037464
173982	K05F1.9	mRNA	29.75	128.74	2.11366	0.0022424	0.0418542
173984	ZK1248.4	mRNA	225.47	1692.4	2.90808	5.4076e-06	0.000721055
173989	col-74	mRNA	418.13	3.21	-7.02625	0.000353727	0.0117471
174007	ZK84.2	mRNA	20.04	156.6	2.96607	1.08327e-05	0.00108952
174008	ZK84.1	mRNA	797.92	6788.33	3.08875	4.17974e-05	0.00260203
174065	cutl-16	mRNA	70.17	18.15	-1.95056	0.000265741	0.00970395
174083	mpz-3	mRNA	11.3	106.37	3.23526	3.18619e-05	0.00214866
174190	aqp-1	mRNA	435.02	1192.17	1.45443	0.00094074	0.0224667
174222	rnh-1.1	mRNA	2.33	20.87	3.16063	0.00249276	0.0454756
174226	rol-8	mRNA	210.78	8068.49	5.2585	0.000181133	0.00749727
174229	F35D2.3	mRNA	116.62	32.5	-1.84332	0.00190559	0.0370611
174251	B0228.6	mRNA	55.47	14.41	-1.94512	0.00167339	0.0342083
174253	C06A8.6	mRNA	8.25	60.87	2.88281	0.000510544	0.014853
174277	ZK675.4	mRNA	21.22	0.18	-6.85466	6.13788e-05	0.00338661
174316	decr-1.3	mRNA	3.27	34.57	3.40206	0.000854234	0.0209406
174336	col-77	mRNA	766.6	14856.7	4.2765	0.000379992	0.012272
174347	cut-3	mRNA	193.02	2.78	-6.1196	0.000832308	0.0205462
174348	F22B5.4	mRNA	28.06	95.59	1.76807	0.000244643	0.00916161
174366	pqn-73	mRNA	94.17	9.02	-3.38407	1.9589e-06	0.000475107
174370	col-38	mRNA	370.81	8073.94	4.44453	0.000786935	0.0197025
174397	rol-6	mRNA	43.5	1879.08	5.43289	0.000325348	0.0110336
174399	atf-2	mRNA	223.11	50.35	-2.14768	8.50852e-05	0.00431581
174406	F07H5.13	mRNA	328.31	65.72	-2.32074	2.72785e-06	0.000524895
174407	F07H5.8	mRNA	18.84	107	2.50558	0.00205974	0.0392779
174444	T24B8.3	mRNA	996.32	368.22	-1.43602	0.00048089	0.0142494
174453	C16D2.1	mRNA	13.1	156.31	3.57691	7.26185e-07	0.000290491
174467	aqp-2	mRNA	3971.79	1559.49	-1.34871	0.0020232	0.0387249
174468	C01G6.2	mRNA	8.71	93.12	3.41884	0.000112937	0.00537119
174490	mpz-6	mRNA	2.29	26.37	3.52743	0.000190869	0.00765259
174519	ZK1307.1	mRNA	402.07	1236.91	1.62122	0.00100713	0.0234038
174532	cutl-2	mRNA	31.3	2.67	-3.55033	0.00129934	0.02813
174561	F52H3.6	mRNA	30.33	206.86	2.76981	0.000336829	0.011314
174574	ZK945.6	mRNA	0.97	19.35	4.31753	0.000653963	0.0172829
174575	ZK945.7	mRNA	29.93	172.79	2.52921	5.12933e-05	0.00299107
174615	F59B10.3	mRNA	13.08	97.83	2.9032	0.000114631	0.00540917
174626	C06A1.3	mRNA	23.11	160.85	2.79934	0.000105241	0.00509499
174640	cutl-9	mRNA	23.3	0.97	-4.58427	6.1815e-05	0.00340002
174642	M28.9	mRNA	10.16	52.07	2.35701	0.00170724	0.0346588
174650	col-79	mRNA	10.57	323.64	4.93691	0.00263131	0.047404
174651	col-39	mRNA	2552.79	15239.3	2.57765	8.09659e-05	0.00419141
174653	bli-1	mRNA	26.26	678.59	4.69139	0.00154731	0.0323447
174660	tag-209	mRNA	260.45	597.91	1.19895	0.00184916	0.0364878
174680	tba-4	mRNA	1232.1	3027.3	1.29691	0.000918551	0.0221169
174687	ram-2	mRNA	1599.66	19897.6	3.63675	5.3938e-06	0.000721055
174708	sfxn-1.2	mRNA	5.19	40.59	2.96815	0.000925955	0.0222343
174727	samp-1	mRNA	420.85	126.99	-1.72854	0.000518613	0.0149455
174731	sqt-1	mRNA	122.48	3603.31	4.87867	0.000354726	0.0117581
174732	rmd-3	mRNA	25.38	178.98	2.8179	1.76029e-07	0.000114752
174750	klp-17	mRNA	1.28	15.94	3.63397	0.00227568	0.0423407
174755	W02B12.12	mRNA	37.52	252.75	2.75204	0.000217701	0.00840296
174794	F13D12.9	mRNA	78.7	384.43	2.28838	0.0013645	0.029111
174828	ZK930.7	mRNA	2.96	30.43	3.36339	0.000439976	0.013341
174831	W03C9.8	mRNA	3.55	34.23	3.26907	0.000520058	0.0149568
174832	W03C9.1	mRNA	11.56	51.21	2.14719	0.000625396	0.016714
174857	rol-1	mRNA	557.39	14857.8	4.73639	0.000430813	0.0132793
174873	C50E10.1	mRNA	31.43	369.71	3.55617	3.35467e-07	0.000175774
174897	Y38E10A.17	mRNA	44.45	232.78	2.38866	0.001629	0.0335345
174907	cnp-2	mRNA	221.59	1105.35	2.31853	0.000540044	0.0153065
174910	Y46G5A.14	mRNA	6.14	58.88	3.26139	3.69435e-05	0.00234745
174917	Y46G5A.22	mRNA	7.75	137.22	4.14657	3.85054e-06	0.000624969
174922	Y46G5A.29	mRNA	5.69	52.61	3.20835	0.00256908	0.046521
174923	snf-5	mRNA	61.11	325.57	2.4134	0.00020469	0.00805986
174933	F58G1.3	mRNA	29.5	244.4	3.05056	1.27272e-05	0.00120436
174938	Y38F1A.1	mRNA	21.21	103.38	2.28481	0.00046031	0.0138023
174941	cyd-1	mRNA	505.3	212.7	-1.24834	7.22605e-05	0.00388947
174952	F42G4.6	mRNA	8.1	84.89	3.38911	1.60566e-06	0.000441581
174957	F32A11.3	mRNA	178.91	1623.01	3.18134	4.4002e-06	0.000656339
174990	E01G4.6	mRNA	119.11	3999.5	5.06946	0.000287146	0.0101255
175049	F01D5.1	mRNA	137.21	571.58	2.05853	0.00057733	0.0160785
175061	Y39G8C.2	mRNA	3.63	59.28	4.03111	5.2092e-05	0.00299107
175067	K09E4.1	mRNA	56.18	440.55	2.97124	2.07014e-05	0.0016194
175102	K04B12.2	mRNA	143.79	61.68	-1.2211	0.00200636	0.0385945
175109	K10H10.4	mRNA	8.91	164.23	4.20378	3.35285e-06	0.000597919
175120	catp-4	mRNA	34.32	236.31	2.78357	0.000858946	0.0210269
175123	tag-297	mRNA	50.68	541.19	3.41666	3.12403e-05	0.00211709
175135	Y54E2A.7	mRNA	3.17	59.93	4.23999	8.54542e-06	0.000972677
175168	H10E21.4	mRNA	20.18	221.09	3.45332	5.15138e-05	0.00299107
175215	T19C3.2	mRNA	21.21	261.49	3.62398	2.17182e-05	0.00169047
175348	C39B5.2	mRNA	74.15	18.09	-2.03539	0.0018106	0.0360617
175369	Y54F10AM.8	mRNA	511.16	1406.28	1.46004	0.000870637	0.0212245
175482	F34D10.8	mRNA	24.72	208.07	3.07356	3.35339e-06	0.000597919
175510	F37A8.1	mRNA	2.88	24.23	3.07129	0.00283343	0.0496232
175511	F37A8.2	mRNA	3.89	33.03	3.08577	0.0009686	0.0229286
175513	R10E9.2	mRNA	34.3	233.87	2.7694	8.78675e-06	0.000972677
175515	Y1A5A.1	mRNA	25.54	479.05	4.22931	2.38286e-07	0.000142283
175551	sup-26	mRNA	3077.8	1218.27	-1.33707	4.39323e-05	0.00271316
175564	mnp-1	mRNA	164.52	64.28	-1.35578	0.000144846	0.00640562
175581	ceh-43	mRNA	108.15	23.83	-2.18246	4.2133e-06	0.000641
175590	cdh-4	mRNA	364.24	138.91	-1.39078	0.00101249	0.0234176
175611	T23F11.2	mRNA	24.19	170.08	2.81355	5.76902e-06	0.000755345
175624	F17C8.7	mRNA	28.44	100.91	1.82707	0.00101117	0.0234176
175627	col-89	mRNA	48.81	356.11	2.86716	0.000247853	0.00926211
175631	B0393.4	mRNA	14.87	177.58	3.57781	2.3369e-05	0.00175029
175649	gipc-1	mRNA	53.75	380.89	2.82506	3.39396e-05	0.00219959
175670	flh-2	mRNA	374.84	159.88	-1.22933	0.000435699	0.0133138
175687	C45G9.9	mRNA	55.65	225.53	2.01888	0.00131255	0.0283462
175689	C45G9.4	mRNA	8.32	94.63	3.50715	0.000237396	0.00898581
175696	dpy-17	mRNA	6177.91	289.05	-4.41773	3.31575e-10	1.16721e-06
175779	basl-1	mRNA	12.4	122.45	3.30327	2.40792e-05	0.00178826
175805	B0244.9	mRNA	7.87	68.33	3.11818	0.000904166	0.0219465
175856	F40H6.1	mRNA	11.43	153.97	3.75156	4.85175e-06	0.000683472
175891	F47D12.7	mRNA	7.54	53.44	2.82504	0.00129355	0.0280458
175924	zip-8	mRNA	73.99	9.78	-2.91879	1.79371e-06	0.00047121
176085	cdh-3	mRNA	76.7	25.49	-1.58898	0.000250355	0.00929641
176117	col-90	mRNA	29.02	482.69	4.0559	0.00229187	0.0425519
176262	ZK637.12	mRNA	5.91	50.65	3.10019	0.00268797	0.0480452
176294	ZK512.8	mRNA	11.64	115.86	3.31497	1.48745e-07	0.000104723
176400	alg-4	mRNA	21.01	172.29	3.0357	8.97903e-05	0.00448977
176405	K03H1.9	mRNA	9.42	77.34	3.03731	0.000188297	0.00760141
176406	K03H1.12	mRNA	11.97	131.94	3.46289	4.62264e-06	0.000670825
176407	gln-2	mRNA	29.84	202.62	2.76349	2.44096e-05	0.00180518
176412	C05B5.2	mRNA	20.03	170.63	3.09061	5.48248e-05	0.00307316
176423	kel-10	mRNA	32.93	290.31	3.14017	1.20308e-05	0.00115299
176450	tbx-8	mRNA	46.31	5.87	-2.97988	0.000130399	0.00595835
176528	col-92	mRNA	0	14284.7	29.3279	6.05174e-14	1.06517e-09
176538	W09D6.4	mRNA	11.75	78.21	2.73503	0.000604128	0.0164461
176549	tbx-34	mRNA	17.86	239.64	3.74613	8.21064e-07	0.000314164
176550	Y47D3A.13	mRNA	25.72	121.03	2.23432	0.000597973	0.0163177
176573	Y47D3B.6	mRNA	592.22	4145.44	2.80733	0.000266738	0.00971937
176586	Y66D12A.11	mRNA	28.47	129.78	2.18835	0.00126842	0.0276992
176592	Y66D12A.3	mRNA	12.1	78.21	2.69223	0.000102953	0.00501958
176600	Y41C4A.7	mRNA	2.6	28.29	3.44427	0.000305304	0.0104954
176602	col-95	mRNA	12435.1	3095.85	-2.00601	0.000518497	0.0149455
176607	Y41C4A.18	mRNA	5.21	42.12	3.01492	0.00069617	0.0179173
176665	Y49E10.10	mRNA	34.73	210.96	2.60261	0.000611413	0.0165307
176693	BE10.1	mRNA	4.15	47.98	3.53185	5.87571e-05	0.00326241
176714	Y39E4A.1	mRNA	6.79	48.1	2.82457	0.000386249	0.0123832
176720	ZK1010.5	mRNA	61.65	387.68	2.65272	0.000157187	0.00682989
176721	col-97	mRNA	798.12	19514.4	4.61179	0.000366377	0.0119863
176746	F56A8.8	mRNA	48.03	10.92	-2.13717	0.00273747	0.0486198
176759	T03F6.6	mRNA	66.83	497.38	2.89589	2.03034e-06	0.000475107
176807	cyn-2	mRNA	56.1	284.26	2.34109	2.1802e-05	0.00169047
176810	tyr-2	mRNA	177.41	962.92	2.4403	7.88013e-05	0.00411567
176811	mlc-7	mRNA	328.05	831.19	1.34126	0.00119604	0.0265131
176830	Y38C1AA.7	mRNA	243.1	1685.79	2.79383	6.45869e-06	0.000811996
176832	tcl-2	mRNA	173.2	63.1	-1.45662	0.000333624	0.0112278
176846	dpy-9	mRNA	48.33	724.15	3.90523	1.83594e-06	0.000475107
176884	F56A11.6	mRNA	37.79	307.2	3.02325	1.10998e-05	0.00110377
176887	C18H7.7	mRNA	9.39	94.24	3.32707	9.08767e-06	0.000993492
176906	F56B3.6	mRNA	20.14	137.53	2.77134	0.000123115	0.00566882
176947	col-104	mRNA	728.93	15181.9	4.38043	0.000517084	0.0149455
176961	col-107	mRNA	1622.23	26826.6	4.04761	0.00105553	0.0241159
176970	dsl-3	mRNA	108.76	16.65	-2.70752	2.84458e-05	0.00201074
176973	Y41D4B.26	mRNA	26.28	2.1	-3.64505	0.00116329	0.0259178
176974	Y41D4B.6	mRNA	51.55	1.28	-5.33375	7.20571e-07	0.000290491
176988	col-109	mRNA	357.84	7893.02	4.46317	0.000572947	0.0159817
176992	egl-18	mRNA	1324.06	537.48	-1.30069	0.000405066	0.012777
177036	Y69A2AR.19	mRNA	18.09	108.69	2.58721	0.000259372	0.00957068
177045	ngn-1	mRNA	83.09	12.74	-2.70568	3.63236e-05	0.00232484
177071	dml-1	mRNA	17.32	94.94	2.45436	0.00135756	0.0289981
177091	Y67D8B.5	mRNA	10.05	63.07	2.64922	0.00111256	0.0250411
177096	T26C12.3	mRNA	90.4	11.7	-2.94969	1.12701e-07	8.62455e-05
177121	Y37E11B.7	mRNA	59.33	212.79	1.84259	0.00181118	0.0360617
177131	Y37E11AL.2	mRNA	17.77	152.3	3.09934	1.40309e-05	0.00126419
177144	zag-1	mRNA	334.45	74.82	-2.16033	0.000210056	0.00817964
177154	clec-79	mRNA	15.24	80.6	2.40268	0.000911048	0.0220114
177187	dpy-13	mRNA	1327.73	33230.8	4.64548	0.000586874	0.0161937
177191	col-33	mRNA	25.32	184.67	2.86664	0.00118196	0.0262673
177219	ZK180.6	mRNA	103.54	2070.34	4.32159	0.00133715	0.0286317
177225	col-110	mRNA	44.96	646.31	3.84542	2.54765e-06	0.000521795
177230	col-111	mRNA	110.43	1458.85	3.72367	0.00280049	0.0492914
177255	mpz-4	mRNA	7.94	52.72	2.73053	0.00202329	0.0387249
177263	E03H12.7	mRNA	24.46	149.55	2.61222	1.82453e-05	0.00148247
177265	ssq-2	mRNA	718.22	5118.16	2.83313	7.41171e-06	0.000875798
177268	T28H11.7	mRNA	14.05	114.19	3.02269	1.16223e-05	0.00113647
177269	ssq-4	mRNA	565.37	4773.04	3.07765	1.27033e-06	0.000380954
177271	C09B9.4	mRNA	28.65	240.52	3.06976	2.76611e-05	0.00198771
177276	R13H9.5	mRNA	39.7	263.78	2.73211	0.000130726	0.00595835
177279	C02B10.6	mRNA	37.69	378.07	3.32631	3.01626e-05	0.00208193
177303	F36H12.9	mRNA	4.48	58.65	3.71067	6.64817e-05	0.00361156
177304	ttbk-2	mRNA	14.87	131.1	3.13986	2.75287e-06	0.000524895
177305	msp-19	mRNA	6071.56	35456	2.54589	1.1598e-05	0.00113647
177306	F36H12.4	mRNA	13.46	189.61	3.81592	1.21124e-07	8.88293e-05
177310	ZK354.2	mRNA	33.92	193.32	2.51091	0.00273148	0.0485733
177328	Y4C6A.4	mRNA	12.37	71.4	2.52861	0.000685858	0.0177788
177341	C39H7.1	mRNA	65.72	359.29	2.45075	1.74289e-05	0.00144021
177360	pck-3	mRNA	14.79	83.47	2.49681	0.000956162	0.022689
177371	K08B4.2	mRNA	29.01	2.87	-3.33959	0.000163803	0.00699783
177375	M03D4.4	mRNA	65.84	16.69	-1.98009	0.000953318	0.0226748
177389	sams-5	mRNA	96.91	424.21	2.13	0.000177127	0.00742288
177390	hil-2	mRNA	3367.77	1592.54	-1.08047	0.000122722	0.00566882
177399	bli-6	mRNA	1601.66	22782.1	3.83026	1.98539e-06	0.000475107
177423	F15B10.3	mRNA	137.43	36.29	-1.921	0.000286011	0.0101133
177433	hil-7	mRNA	1641.79	82.37	-4.31709	6.85946e-09	1.21688e-05
177443	C17H12.3	mRNA	7.55	43.51	2.52708	0.00237393	0.043661
177487	col-113	mRNA	79.77	699.09	3.13156	7.75289e-05	0.00408559
177488	C34D4.3	mRNA	44.18	254.85	2.52818	4.93402e-05	0.00293391
177489	C34D4.2	mRNA	7.64	129.81	4.08713	1.11219e-06	0.000369353
177492	C42D4.3	mRNA	39.16	399.01	3.34914	8.64878e-06	0.000972677
177559	col-14	mRNA	934.98	21582.3	4.52878	0.000313072	0.0106998
177592	F57H12.5	mRNA	19.78	101.6	2.36083	0.00241934	0.0443639
177614	B0218.7	mRNA	27.12	200.85	2.8885	0.000111937	0.00535382
177629	F17E9.5	mRNA	465.73	4204.27	3.17428	2.77343e-06	0.000524895
177633	D2096.6	mRNA	168.88	864.14	2.3553	0.00191126	0.0371304
177640	sdz-25	mRNA	37.55	3.29	-3.51207	1.12067e-05	0.00110814
177648	ant-1.4	mRNA	18.26	207.68	3.50728	2.79753e-05	0.00200071
177650	C28C12.11	mRNA	5.22	32.01	2.61751	0.00123473	0.0270979
177661	mpst-6	mRNA	29.84	182.04	2.60882	3.79997e-05	0.00240587
177687	F20C5.6	mRNA	74.36	16.8	-2.14592	0.00128088	0.0279018
177695	col-3	mRNA	6249.7	80373.6	3.68486	0.00177699	0.035745
177699	col-118	mRNA	740.5	2209.14	1.57691	0.00171657	0.034768
177737	flp-1	mRNA	296.86	720.6	1.27941	0.00281795	0.0494503
177739	F23B2.7	mRNA	3.61	27.29	2.91918	0.00249587	0.0454756
177748	col-120	mRNA	259.78	5293.83	4.34894	1.07058e-07	8.56515e-05
177792	F27C8.5	mRNA	5.1	37.29	2.87159	0.00249843	0.0454756
177802	msp-76	mRNA	1292.91	7815.58	2.59573	8.76822e-06	0.000972677
177805	K01H12.4	mRNA	13.04	63.28	2.27878	0.00171399	0.0347556
177815	cav-1	mRNA	2992.89	507.08	-2.56125	1.32537e-05	0.00124747
177827	msp-81	mRNA	2139.46	13932.5	2.70313	6.18057e-06	0.000794045
177835	ssq-1	mRNA	413.82	3033.36	2.87385	1.87927e-06	0.000475107
177842	F32B6.4	mRNA	23.07	173.73	2.91306	0.000106135	0.00510405
177843	sss-1	mRNA	130.25	1000.58	2.94153	2.36811e-07	0.000142283
177865	gipc-2	mRNA	74.89	437.11	2.54514	0.000207001	0.00811453
177871	ttbk-4	mRNA	10.38	68.12	2.71363	0.00131856	0.0283715
177874	msp-36	mRNA	1004.47	6393.09	2.67007	7.02656e-06	0.000851038
177877	spch-1	mRNA	248.83	2333.64	3.22936	2.6089e-06	0.000524895
177878	C04G2.9	mRNA	459.07	2400.63	2.38663	5.96916e-06	0.000772524
177887	msp-38	mRNA	865.47	5831.58	2.75233	5.18935e-06	0.000708044
177915	ebax-1	mRNA	368.6	183.77	-1.00413	0.00212368	0.0402356
177916	R09E10.6	mRNA	96.78	963.69	3.31575	1.62233e-07	0.000109825
177922	Y43C5B.3	mRNA	5.72	61.56	3.42859	3.31208e-05	0.00218337
177950	nkb-2	mRNA	4.54	27.53	2.60085	0.00275582	0.0488472
177960	R102.3	mRNA	0.35	12.86	5.19041	0.00121569	0.026881
177967	grl-21	mRNA	27.84	252.37	3.18058	7.93183e-05	0.00413042
177972	swt-3	mRNA	134.6	417.23	1.63213	0.000253602	0.00939717
177980	F13E9.11	mRNA	246.43	66.37	-1.89252	0.000275138	0.00984291
177991	Y69E1A.1	mRNA	80.36	608.67	2.92111	8.64898e-06	0.000972677
177992	Y69E1A.2	mRNA	46.99	253.49	2.43137	1.83011e-05	0.00148247
178029	col-125	mRNA	3215.87	49622.7	3.94772	0.00113999	0.0254955
178032	C05C12.1	mRNA	1.29	23.16	4.16914	0.00014622	0.00645016
178033	C05C12.5	mRNA	8.05	87.62	3.44456	2.27476e-06	0.000496351
178034	col-126	mRNA	305.43	3657.31	3.58187	0.0027016	0.0481284
178063	dsl-6	mRNA	39.82	1.53	-4.69776	2.25041e-05	0.00171941
178076	col-128	mRNA	1.99	42.02	4.39966	0.000286143	0.0101133
178092	ttr-50	mRNA	834.66	240.12	-1.79746	0.000784899	0.0197025
178106	alg-3	mRNA	17.43	155.69	3.15889	0.000370795	0.0120859
178114	M117.4	mRNA	10.34	77.61	2.90863	0.00225518	0.0420035
178136	spe-17	mRNA	3.94	31.03	2.97595	0.00267037	0.0478141
178182	wht-5	mRNA	2.57	20.8	3.016	0.00269484	0.0480566
178193	col-130	mRNA	473.33	8461.44	4.15998	0.000496786	0.0146465
178197	smz-1	mRNA	38.95	230.71	2.56655	5.22082e-05	0.00299107
178204	F53B2.5	mRNA	3.32	30.76	3.21126	0.00143926	0.0304842
178205	ham-1	mRNA	328.27	71.15	-2.20587	2.90896e-07	0.000160002
178226	C27D8.1	mRNA	19.68	95	2.27083	0.000680177	0.0176575
178227	T23F6.1	mRNA	5.77	59.69	3.37145	0.000181458	0.00749727
178228	T23F6.3	mRNA	6.45	94.16	3.86864	1.6812e-06	0.000448345
178230	C36H8.1	mRNA	38.87	370.15	3.25146	2.86383e-05	0.00201625
178270	F58D2.2	mRNA	20.87	167.07	3.00089	7.79079e-05	0.00409331
178294	pqn-74	mRNA	698.49	3669.88	2.39342	0.000176777	0.00742288
178307	K09B11.5	mRNA	12.1	104.13	3.10485	0.000192111	0.00766745
178314	Y38H8A.4	mRNA	12.64	120.13	3.24802	5.30606e-05	0.00301264
178315	Y38H8A.3	mRNA	13.98	168.38	3.58981	7.57675e-07	0.000296352
178340	C47A4.3	mRNA	8.16	83.61	3.35766	3.43204e-05	0.00221272
178389	Y57G11A.2	mRNA	149.22	1109.3	2.89411	1.88391e-05	0.0015141
178390	T27E7.1	mRNA	115.21	835.15	2.85771	4.93771e-06	0.00068432
178414	dpy-4	mRNA	1954.77	58824	4.91133	0.000401852	0.012755
178428	Y73F8A.12	mRNA	5.84	63.19	3.43687	2.74666e-06	0.000524895
178430	Y73F8A.20	mRNA	1.93	33.45	4.11364	3.3598e-05	0.00219959
178441	Y105C5A.13	mRNA	35.01	264.93	2.91996	0.000269158	0.00974783
178449	Y105C5B.18	mRNA	3.27	49.93	3.9322	2.54953e-06	0.000521795
178455	Y7A9D.1	mRNA	466.69	67.84	-2.78216	3.3987e-07	0.000175774
178456	Y65A5A.1	mRNA	284.72	80.27	-1.82651	2.73175e-05	0.00198684
178459	zip-7	mRNA	116	29.5	-1.97515	0.000191443	0.00765817
178480	Y116A8C.23	mRNA	5.29	56.85	3.42711	4.64977e-06	0.000670825
178496	skr-12	mRNA	111.16	28.81	-1.9478	0.00161648	0.0333157
178506	clec-196	mRNA	166.76	30.21	-2.46456	0.000664729	0.0174366
178543	W03F9.4	mRNA	58.84	8.63	-2.76894	6.34036e-07	0.000286146
178560	wago-10	mRNA	4.5	74.23	4.04347	4.7771e-05	0.00288941
178578	F48G7.5	mRNA	11.92	311.49	4.70778	9.88954e-08	8.56113e-05
178640	unc-60	mRNA	64.51	727.57	3.49544	2.23331e-05	0.00171653
178642	C38C3.3	mRNA	24.6	135.79	2.46476	8.13912e-05	0.00420108
178645	cdc-25.2	mRNA	1448.52	649.19	-1.15786	0.00101921	0.0235305
178652	Y46H3D.1	mRNA	8.13	78.38	3.26915	8.96042e-05	0.00448977
178690	F36F12.7	mRNA	3.86	34.93	3.17693	0.00123178	0.0270979
178741	F54E2.2	mRNA	15.82	0.62	-4.66411	0.0026283	0.047404
178750	asp-8	mRNA	549.85	1774.24	1.6901	0.00284754	0.0498206
178768	cfz-2	mRNA	169.57	40.14	-2.07892	4.85393e-06	0.000683472
178843	T08H10.3	mRNA	8.66	48.44	2.48378	0.00108302	0.0245598
178884	C02E7.7	mRNA	288	3759.88	3.70655	0.00269318	0.0480566
178903	abu-6	mRNA	94.17	945.03	3.327	1.40603e-05	0.00126419
178904	abu-8	mRNA	267.5	1486.45	2.47424	0.000461935	0.0138039
179042	F46E10.2	mRNA	448.6	78.67	-2.51156	5.05571e-05	0.00297926
179058	egl-46	mRNA	230.98	20.45	-3.49728	1.21416e-06	0.00037492
179060	mtl-1	mRNA	194.75	34.18	-2.51052	0.0025941	0.0468776
179078	K11C4.1	mRNA	4.15	45.95	3.46875	6.45842e-05	0.00353027
179188	sth-1	mRNA	14.24	74.62	2.38951	0.000948225	0.0226148
179234	slc-17.8	mRNA	11.43	46.22	2.01524	0.00168599	0.034383
179244	grd-5	mRNA	1699.35	4817.88	1.50341	0.000615707	0.0166021
179245	F41E6.11	mRNA	63.77	669.7	3.39265	3.00529e-06	0.000562725
179250	ZC190.7	mRNA	2.55	30.13	3.56492	0.000956494	0.022689
179283	fip-2	mRNA	122.96	317.14	1.36699	0.000725311	0.0184483
179296	col-144	mRNA	8670.39	96454.9	3.47569	9.8896e-06	0.00103853
179297	col-145	mRNA	800.16	14408.6	4.1705	0.000550372	0.0155491
179334	C50F4.10	mRNA	4.51	45.83	3.3442	6.06812e-05	0.00335864
179348	T06E4.9	mRNA	57.79	699.86	3.59808	4.79283e-06	0.000683472
179349	T06E4.8	mRNA	76.95	1059.72	3.78356	9.80466e-07	0.000359954
179350	T06E4.12	mRNA	49.18	875.28	4.1535	1.0057e-06	0.000361251
179351	col-147	mRNA	2249.39	16444.4	2.86999	1.36852e-05	0.00126111
179356	ZK287.1	mRNA	50.77	15.25	-1.73561	0.00178065	0.0357777
179366	aqp-4	mRNA	156.91	355.63	1.18042	0.000726524	0.0184525
179368	F58E6.5	mRNA	16.55	116.68	2.81792	0.0001163	0.00545867
179431	col-149	mRNA	922.66	4610.8	2.32114	0.000664732	0.0174366
179452	col-13	mRNA	1972.25	24401.5	3.62906	1.05623e-06	0.000364524
179453	col-12	mRNA	2794.8	32417	3.53593	1.18409e-06	0.000372561
179479	T21C9.9	mRNA	10.09	111.36	3.46383	0.000285624	0.0101133
179511	F32D8.7	mRNA	29	142.93	2.30111	0.00197182	0.0380965
179545	nlp-33	mRNA	213.98	910.55	2.08927	0.0018567	0.0365084
179568	T02E9.5	mRNA	429.95	73.23	-2.55371	5.24254e-06	0.000709799
179603	ceh-32	mRNA	132.13	39.62	-1.73779	0.000180605	0.00749723
179673	lon-3	mRNA	19.39	1174.19	5.92002	3.98302e-05	0.00250375
179698	K01D12.15	mRNA	25.13	173.19	2.78459	0.000337644	0.0113198
179701	K01D12.7	mRNA	34.57	185.33	2.42242	0.000345102	0.0115259
179728	cyc-2.2	mRNA	16.68	112.85	2.75789	0.000249005	0.00928546
179762	C44H9.7	mRNA	12.56	0.36	-5.13202	0.00099476	0.0232829
179788	fmi-1	mRNA	66.35	14.76	-2.16828	0.000113216	0.00537119
179803	col-159	mRNA	17157.8	66997.2	1.96523	0.000734293	0.0186229
179812	col-161	mRNA	707.23	11595.2	4.03521	0.000651899	0.0172567
179822	F53F1.4	mRNA	2950.84	12577.7	2.09167	0.00167115	0.0342022
179825	col-162	mRNA	445.23	8347.43	4.22872	0.000489989	0.0144703
179913	acs-10	mRNA	23	222.77	3.27563	1.64062e-05	0.00138441
179924	T16A9.5	mRNA	96.7	847.41	3.13152	1.18535e-06	0.000372561
179926	ent-3	mRNA	5.46	49.53	3.18189	0.000403756	0.0127585
179960	tag-191	mRNA	6.83	51.1	2.90286	0.000812988	0.0202762
179975	R08A2.1	mRNA	17.06	110.26	2.69207	0.000361008	0.0118547
179977	Y50E8A.10	mRNA	4.18	34.82	3.05825	0.000385656	0.0123832
180035	wrt-8	mRNA	5.54	52.52	3.24539	0.000907732	0.0219766
180055	sfxn-1.3	mRNA	1.63	20.58	3.65455	0.00194319	0.0376675
180079	cth-1	mRNA	519.5	2647.82	2.34962	1.9628e-11	8.63681e-08
180080	argk-1	mRNA	219.5	1231.17	2.48776	3.61203e-13	3.17876e-09
180087	F21H7.2	mRNA	20.91	90.57	2.11465	0.00139943	0.029748
180090	F21H7.5	mRNA	69.11	538.96	2.96329	2.62531e-06	0.000524895
180101	F13A7.1	mRNA	46.88	365.81	2.96408	1.99064e-05	0.00157826
180107	F36D3.4	mRNA	43.5	412.79	3.24634	3.73194e-06	0.000624969
180249	Y39B6A.25	mRNA	1.92	30.35	3.97976	0.000468723	0.013983
180266	F21D9.2	mRNA	4.17	36.18	3.11629	0.000522523	0.0149902
180269	Y43F8A.2	mRNA	37.89	282.22	2.89707	0.000220093	0.00847559
180284	Y43F8C.5	mRNA	17.16	117.14	2.77104	0.00164028	0.0336879
180288	Y43F8C.9	mRNA	74.92	439.29	2.5517	0.000123354	0.00566882
180319	F19B2.5	mRNA	185.84	413.38	1.15343	0.00218258	0.0410676
180334	ins-35	mRNA	9.14	66.05	2.854	0.00213009	0.0402703
180361	Y44A6D.5	mRNA	5.18	58.62	3.49927	6.84649e-06	0.000836841
180399	abu-12	mRNA	34.41	272.37	2.98458	0.000590935	0.0162516
180404	ugt-46	mRNA	388.73	782.64	1.00957	0.00279652	0.0492707
180407	nas-38	mRNA	9.34	72.88	2.96456	9.49845e-05	0.00466989
180410	F13C5.2	mRNA	626.27	201.04	-1.63934	4.96987e-05	0.00294527
180418	ncam-1	mRNA	189.46	69.38	-1.44939	0.000297969	0.0103239
180426	nas-15	mRNA	9.71	187.18	4.26863	1.39887e-05	0.00126419
180450	abhd-3.2	mRNA	201.91	544.4	1.43094	0.000651992	0.0172567
180518	igcm-4	mRNA	94.69	26.56	-1.83411	0.00047797	0.0141868
180549	fox-1	mRNA	478.59	229.73	-1.05887	0.000813304	0.0202762
180569	igcm-3	mRNA	816	325.5	-1.32588	4.8333e-05	0.00289283
180576	F53B3.6	mRNA	67.35	191.21	1.5054	0.00181629	0.0360819
180578	F53B3.5	mRNA	499.34	120.16	-2.05502	4.90774e-06	0.00068432
180628	cht-1	mRNA	1087.72	161.99	-2.74732	1.42313e-06	0.000404009
180638	wrt-6	mRNA	23.93	388	4.0193	8.04013e-06	0.000943429
180651	C18B2.3	mRNA	687.12	1437.35	1.06477	0.00241971	0.0443639
180663	fkh-2	mRNA	46.51	6.65	-2.80511	0.000119551	0.00558149
180684	hrg-1	mRNA	308.49	731.12	1.24491	0.000378529	0.0122472
180710	col-165	mRNA	607.2	7.35	-6.36858	0.00067111	0.0174737
180785	dpy-8	mRNA	29.76	734.56	4.62525	0.000636537	0.0169753
180794	Y34B4A.10	mRNA	26.15	133.91	2.35634	0.000818848	0.0203597
180848	hbl-1	mRNA	763.42	104.84	-2.86434	1.67587e-09	4.21385e-06
180866	inx-3	mRNA	1415.15	449.22	-1.65547	0.000359087	0.0118357
180877	C45B2.2	mRNA	143.1	1056.6	2.88437	4.5526e-06	0.000667753
180879	C45B2.8	mRNA	4.28	28.71	2.74422	0.000983624	0.0230837
180908	col-168	mRNA	3123.62	32777.2	3.3914	1.00264e-05	0.00104395
180932	clec-266	mRNA	1084.43	130.17	-3.05848	2.42101e-06	0.000513399
180960	col-173	mRNA	12.87	331.92	4.68854	8.55775e-08	8.36806e-05
180969	ugt-57	mRNA	35.13	7.07	-2.31279	0.00118396	0.0262785
180985	syd-9	mRNA	142.29	40.47	-1.81401	9.43113e-06	0.00101839
181003	coh-1	mRNA	417.68	195.06	-1.0985	0.00128452	0.027944
181008	F48E3.6	mRNA	50.88	5.59	-3.18717	7.26405e-06	0.000869759
181014	col-174	mRNA	35.36	211.3	2.57891	0.00268874	0.0480452
181017	sto-1	mRNA	738.02	289.03	-1.35243	0.000164485	0.00700992
181073	hil-3	mRNA	2906.74	761.62	-1.93226	3.49532e-07	0.000175774
181170	tbb-4	mRNA	74.73	21.81	-1.77658	0.00233775	0.0430942
181184	F15G9.1	mRNA	1249.59	3171.7	1.34381	0.00180758	0.0360617
181219	col-176	mRNA	100.15	1699.81	4.0851	0.00145729	0.030829
181231	sex-1	mRNA	462.12	183.13	-1.33541	0.00210271	0.0398949
181259	sdn-1	mRNA	817.22	391.73	-1.06089	0.000559144	0.0156712
181420	C52G5.2	mRNA	143.32	541.29	1.91712	0.00180572	0.0360617
181421	chd-3	mRNA	477.22	218.48	-1.12713	0.00184789	0.0364878
181427	C05E7.1	mRNA	22.68	207.74	3.19504	0.000142915	0.00635212
181432	nhr-25	mRNA	92.47	29.98	-1.62526	0.000118826	0.00556238
181449	K08H2.4	mRNA	49.25	9.85	-2.32239	0.000849687	0.0208582
181457	mxl-3	mRNA	527.36	1189.18	1.17311	0.000139235	0.00620423
181459	C49F8.3	mRNA	59.3	369.37	2.63887	0.0009376	0.0224222
181476	R01E6.5	mRNA	13.86	82.4	2.57176	0.000241523	0.00910044
181516	lgc-21	mRNA	19.27	246.52	3.67718	3.0286e-05	0.00208228
181529	ceh-36	mRNA	41.11	6.03	-2.76899	9.92058e-05	0.00486385
181544	gfi-3	mRNA	52.89	0.18	-8.16877	7.7587e-08	8.03299e-05
181545	his-24	mRNA	12537	2460	-2.34946	4.03608e-10	1.18398e-06
181564	hch-1	mRNA	435.35	24.02	-4.17977	7.60506e-09	1.21688e-05
181610	col-41	mRNA	25.71	759.32	4.88433	0.00160233	0.0331405
181660	ZK662.2	mRNA	49.61	401.66	3.01735	1.40805e-05	0.00126419
181664	wrt-4	mRNA	29.79	501.52	4.0736	9.81636e-07	0.000359954
181699	ifa-3	mRNA	36.58	2.91	-3.65213	3.39918e-05	0.00219959
181792	2L52.1	mRNA	65.86	23.66	-1.47673	0.00219707	0.0411828
181800	abu-1	mRNA	83.03	894.74	3.42972	2.2566e-05	0.00171941
181801	pqn-2	mRNA	65.93	675.08	3.35608	3.92961e-06	0.000624969
181814	col-150	mRNA	209.76	845.42	2.01092	0.00074504	0.0188412
181888	B0252.5	mRNA	8.79	41.34	2.23434	0.00122848	0.0270619
181943	B0379.2	mRNA	5.22	27.32	2.38816	0.00190351	0.0370611
182017	tag-344	mRNA	3.85	45.16	3.55048	0.000332216	0.0112018
182086	nspb-7	mRNA	4.92	63.64	3.69222	3.39803e-05	0.00219959
182090	col-61	mRNA	7.69	106.34	3.78909	2.01586e-05	0.00158802
182122	C02F5.5	mRNA	7.07	64.85	3.19796	1.43084e-05	0.00126554
182136	abu-15	mRNA	107.81	1180.53	3.45292	3.49899e-06	0.000597919
182139	abu-7	mRNA	81.08	947.24	3.54628	3.93472e-06	0.000624969
182157	C03C10.5	mRNA	13.66	0.36	-5.24483	0.000530685	0.0150898
182232	ttbk-5	mRNA	3.92	29.51	2.91084	0.000639939	0.0170145
182233	C04G2.5	mRNA	0.35	11.18	4.99095	0.00125986	0.0275464
182236	C04G6.2	mRNA	6.98	105.8	3.92122	4.07036e-05	0.00254955
182266	C05E7.2	mRNA	11.02	146.7	3.73512	1.97658e-06	0.000475107
182336	C06E8.5	mRNA	5.5	37.64	2.7752	0.000702654	0.0180283
182369	C07E3.4	mRNA	4.1	41.27	3.33101	0.0022944	0.0425539
182377	C07G1.6	mRNA	6.45	72.33	3.48728	1.20533e-05	0.00115299
182395	C08E3.1	mRNA	30.71	344.91	3.48951	1.18975e-05	0.00115059
182442	C09B9.2	mRNA	7	49.04	2.80741	0.000687631	0.0177985
182455	C09F9.1	mRNA	12.62	55.28	2.13069	0.00179393	0.0359624
182587	C14A6.6	mRNA	3.84	28.23	2.87721	0.00105638	0.0241159
182608	C14C10.1	mRNA	19.23	166.95	3.11815	1.52166e-05	0.00132587
182610	C14C11.1	mRNA	11.66	75.08	2.6873	2.37463e-05	0.00177101
182646	C15H11.1	mRNA	12.37	55.16	2.15672	0.00213566	0.0403323
182651	C16A11.7	mRNA	9.21	59.44	2.69033	0.00060714	0.0164911
182680	C16C8.18	mRNA	8.32	132.46	3.99356	1.05406e-06	0.000364524
182754	C17H12.5	mRNA	7.74	55.67	2.84614	0.000240746	0.00909308
182758	hlh-14	mRNA	134.4	20.45	-2.7164	0.000433155	0.0133053
182791	C18E9.8	mRNA	3.8	44.03	3.53289	0.000410297	0.0128728
182799	C18G1.9	mRNA	3.82	42.97	3.49318	7.83926e-05	0.00410651
182803	C18H7.4	mRNA	4.14	55.58	3.74548	5.26174e-05	0.00299715
182860	C24H11.2	mRNA	32.73	118.65	1.85815	0.00219667	0.0411828
182866	C24H12.1	mRNA	22.73	3.52	-2.69291	0.00123418	0.0270979
182879	C25A8.5	mRNA	3.58	34.65	3.27418	0.000487082	0.0144086
182949	C27A2.5	mRNA	2.9	39.2	3.75612	0.000624254	0.016714
182965	C27D9.2	mRNA	1	65.72	6.03585	9.71196e-06	0.00103853
182982	C28D4.7	mRNA	6.48	37.52	2.53338	0.000594295	0.0162883
183007	srx-58	mRNA	2.26	33.25	3.87809	0.000276273	0.00985913
183068	C30H6.5	mRNA	4.14	75.9	4.19752	3.06283e-05	0.00209762
183094	C31H1.1	mRNA	6.11	52.15	3.09425	0.000609245	0.0165228
183129	C32H11.5	mRNA	1.66	36.86	4.47462	0.000380973	0.012276
183132	C32H11.8	mRNA	0.64	46.28	6.1844	5.622e-05	0.00313142
183207	nas-8	mRNA	5.77	41.42	2.84458	0.00147068	0.0310377
183212	cnd-1	mRNA	34.05	3.8	-3.16192	8.47701e-05	0.00431581
183217	C34F11.2	mRNA	14.66	134.38	3.19679	3.78162e-07	0.000184889
183243	C35E7.6	mRNA	449.27	149.72	-1.5853	0.000843373	0.0207321
183280	C36F7.5	mRNA	13.23	79.9	2.59398	0.000290242	0.0101562
183309	C38C10.3	mRNA	3.25	24.19	2.89681	0.0020827	0.0396298
183324	C39B5.5	mRNA	124.69	910.17	2.86778	8.75959e-06	0.000972677
183418	C43G2.3	mRNA	8.72	45.07	2.36972	0.00196348	0.0379772
183434	C44B9.2	mRNA	28.49	146.55	2.36276	0.00154304	0.0322937
183467	C45B2.3	mRNA	21.14	155.52	2.87926	0.000306451	0.0105143
183476	cdh-10	mRNA	11.85	126.87	3.42017	0.000244234	0.00916161
183505	C46E10.1	mRNA	11.79	71.67	2.60434	0.000296136	0.010285
183526	C47A4.5	mRNA	13.47	87.7	2.70289	0.000208909	0.00815302
183539	ref-2	mRNA	34.6	5.78	-2.58124	0.000183697	0.00753671
183550	C47E8.1	mRNA	3.22	34.12	3.40479	0.000434909	0.0133133
183617	C49F8.15	mRNA	2.62	20.98	3.00032	0.00264266	0.0475598
183664	C50E10.2	mRNA	2.24	27	3.59356	0.00113247	0.0253919
183728	C52E4.7	mRNA	6.16	40.22	2.70577	0.00186248	0.0365084
183776	C54D2.1	mRNA	17.07	144.25	3.07911	0.000301605	0.0104294
183787	C54D10.10	mRNA	21.82	102.15	2.22706	0.00168141	0.0343324
183812	C54G4.3	mRNA	6.08	38.28	2.6556	0.00253293	0.0460084
183845	C55B7.10	mRNA	5.46	58.33	3.41717	0.000123336	0.00566882
183929	D1081.5	mRNA	2.55	28.49	3.48343	0.00127182	0.0277389
183954	D2062.4	mRNA	4.9	43.21	3.14003	0.000184277	0.00754293
184015	col-186	mRNA	19.57	91.7	2.22798	0.000670049	0.0174737
184032	fbxb-78	mRNA	9.94	0.36	-4.7833	0.00231809	0.0429482
184037	cut-4	mRNA	29.53	185.39	2.65023	0.000353051	0.0117468
184038	E04D5.4	mRNA	10.39	45.81	2.14057	0.00109282	0.0246915
184058	F01D5.5	mRNA	77.95	348.72	2.16147	0.000189576	0.00761809
184059	F01D5.10	mRNA	7.27	62.25	3.09815	0.000713803	0.0182611
184075	irld-3	mRNA	2.27	28.01	3.62699	0.000168679	0.00713684
184144	F07E5.7	mRNA	0.65	26.52	5.34414	0.000287721	0.0101255
184148	dct-5	mRNA	3.91	41.59	3.40921	0.000474961	0.0141213
184203	acl-13	mRNA	1.32	24.4	4.20704	0.000131981	0.00595835
184261	nspb-12	mRNA	22.95	194.79	3.08555	4.48896e-06	0.000663951
184269	col-91	mRNA	303.07	6332.38	4.38501	7.08337e-09	1.21688e-05
184287	dmd-5	mRNA	17.91	1.95	-3.20105	0.00163146	0.0335459
184305	F10E9.5	mRNA	128.29	44.7	-1.52119	0.000523392	0.0149902
184306	lips-3	mRNA	10.62	79.36	2.90187	0.00141325	0.0300056
184322	F10G8.1	mRNA	4.78	77.56	4.01885	1.70054e-05	0.00141497
184365	F11G11.4	mRNA	6.85	48.89	2.83596	0.000178984	0.00746262
184366	col-73	mRNA	1000.07	26514.2	4.7286	0.000427914	0.0132427
184403	F13A7.7	mRNA	0.35	15.74	5.47654	0.000866411	0.0211508
184432	irld-4	mRNA	1.57	21.01	3.73856	0.000971581	0.0229286
184580	F16G10.5	mRNA	1.3	22.1	4.0855	0.00131477	0.0283593
184616	F17C11.6	mRNA	64.16	162.16	1.3377	0.00277369	0.0490157
184628	nep-6	mRNA	0.35	17.18	5.60671	0.000366129	0.0119863
184748	F21A3.3	mRNA	57.45	260.09	2.17866	0.000274681	0.00984291
184824	str-7	mRNA	16.95	98.35	2.53664	3.28499e-05	0.00218185
184887	F23B12.1	mRNA	7.45	97.49	3.71047	1.58373e-05	0.00135977
184900	F23F1.2	mRNA	3.52	36.13	3.35822	0.00189468	0.0370126
184935	asns-1	mRNA	47.19	223.6	2.24426	0.000227706	0.00871094
184938	F25H5.2	mRNA	3.25	26.58	3.03228	0.000402264	0.012755
184957	col-58	mRNA	30.96	587.4	4.24571	0.00117347	0.0261117
184988	F26F4.2	mRNA	15.56	107.58	2.78928	0.000241975	0.00910044
185023	F27E5.3	mRNA	10.01	65.16	2.70249	0.000659764	0.017384
185032	F28A10.7	mRNA	1.95	25.42	3.70412	0.0010017	0.0233832
185048	F28C6.5	mRNA	17.25	91.12	2.40107	0.00273209	0.0485733
185067	F28E10.4	mRNA	4.62	35.48	2.94176	0.000825889	0.0204451
185108	F29B9.7	mRNA	4.9	57.9	3.56272	7.99146e-05	0.00414919
185212	col-152	mRNA	11.11	220.17	4.30869	2.37086e-06	0.000508896
185229	F33D11.7	mRNA	2.29	21.75	3.24916	0.00113195	0.0253919
185248	abu-10	mRNA	106.76	707.27	2.72788	0.000167193	0.00710812
185249	F35A5.4	mRNA	5.99	72.74	3.60102	8.36278e-05	0.00427887
185255	F35B3.4	mRNA	18.79	522.75	4.79808	1.85111e-08	2.71512e-05
185265	nspb-11	mRNA	7.33	46.56	2.66761	0.00113966	0.0254955
185326	F35H8.4	mRNA	6.41	55.28	3.10855	0.000637697	0.0169805
185339	F36A4.2	mRNA	3.53	47.81	3.7588	4.46944e-05	0.00273148
185340	F36A4.3	mRNA	2.24	30.51	3.77083	0.000927789	0.022248
185341	F36A4.4	mRNA	6.48	69.19	3.41661	9.32055e-06	0.00101266
185346	F36D1.4	mRNA	4.11	49.47	3.58745	0.000203444	0.00802876
185379	F36H1.3	mRNA	6.5	51.72	2.99261	0.00102004	0.0235305
185391	F36H9.5	mRNA	14.44	65.62	2.18409	0.00278313	0.0491333
185428	comp-1	mRNA	5.77	30.15	2.38443	0.00280937	0.049349
185435	clec-166	mRNA	50.42	166.7	1.72529	0.00128599	0.027944
185444	F38A5.8	mRNA	1.3	24.46	4.23191	0.000374562	0.0121636
185448	nspb-2	mRNA	30.63	192.4	2.65113	0.000421519	0.0131313
185481	F38H4.6	mRNA	3.27	42.25	3.6933	0.000216797	0.00838648
185516	grl-27	mRNA	29.91	323.32	3.43432	5.52066e-06	0.000730595
185542	F40F9.3	mRNA	5.07	39.3	2.95404	0.000505374	0.014766
185575	tbx-11	mRNA	109.31	21.28	-2.3608	0.000402919	0.012755
185697	decr-1.1	mRNA	66.83	296.01	2.14709	0.000625788	0.016714
185751	F44F4.9	mRNA	1.59	24.45	3.94105	0.00138956	0.029574
185761	F44G4.5	mRNA	5.6	36.29	2.69487	0.00108559	0.0245598
185796	F45E4.5	mRNA	47.11	220.76	2.22839	0.000905241	0.0219465
185812	bli-5	mRNA	5.57	56.95	3.3535	0.000553088	0.0155604
185826	scrm-6	mRNA	29.17	206.98	2.82677	5.23353e-05	0.00299107
185853	ceh-27	mRNA	62.41	14.98	-2.05862	0.0020287	0.038728
185858	F46F5.5	mRNA	0.67	15.09	4.49399	0.00280471	0.0493163
185885	F47B3.2	mRNA	1.34	16.28	3.60398	0.00170102	0.0345723
185915	clec-78	mRNA	230.86	39.76	-2.53767	7.07847e-07	0.000290491
186010	F49B2.3	mRNA	36.16	5.85	-2.62906	0.000303438	0.0104618
186062	F49F1.5	mRNA	12.4	93.31	2.91208	0.000343891	0.0115073
186083	col-133	mRNA	2668.66	23014.1	3.10833	2.2734e-05	0.00172474
186197	cbs-2	mRNA	25.98	173.28	2.73757	0.000387889	0.0124131
186220	F54C1.8	mRNA	4.5	37.55	3.05923	0.0022368	0.0417939
186222	F54C8.1	mRNA	9.34	43.34	2.21388	0.00279056	0.049215
186227	F54D1.1	mRNA	5.56	29.59	2.41189	0.00265643	0.0476613
186292	fbxb-57	mRNA	24.34	2.53	-3.26776	0.000860213	0.0210286
186300	col-154	mRNA	389.4	6827.19	4.13196	0.00105333	0.0241159
186301	col-155	mRNA	2114.54	11147.1	2.39826	0.000263674	0.00966616
186340	F55G11.8	mRNA	128.9	419.47	1.70236	0.000818967	0.0203597
186367	F56C3.9	mRNA	5.69	32.08	2.49563	0.00184119	0.0364878
186416	gmd-2	mRNA	8.75	263.64	4.91269	0.000552351	0.0155604
186439	col-156	mRNA	74.48	2315.88	4.95865	7.71729e-05	0.00407904
186508	fbxb-26	mRNA	23.65	3.4	-2.79699	0.000748564	0.0189031
186538	F58F12.2	mRNA	2.24	25.91	3.53445	0.00174216	0.0351648
186587	cysl-4	mRNA	3.24	33.33	3.3633	0.00187965	0.0367598
186602	dhhc-12	mRNA	4.59	56.2	3.6147	9.40017e-05	0.00463452
186672	clec-229	mRNA	4.9	63.43	3.69548	0.000615942	0.0166021
186682	nspb-6	mRNA	18.76	166.48	3.14928	7.40098e-05	0.00394741
186708	H08M01.1	mRNA	7.6	57.61	2.92209	0.0016572	0.0339563
186749	H17B01.2	mRNA	18.45	522.51	4.82407	0.000236878	0.00898554
186770	H23N18.5	mRNA	37.81	745.91	4.30219	0.00130721	0.0282656
186845	K01D12.5	mRNA	17.59	116.81	2.73145	0.000456843	0.0137451
186846	K01D12.8	mRNA	0.35	14.54	5.36759	0.00216752	0.0408901
186847	K01D12.9	mRNA	16.96	214.45	3.66042	2.31095e-05	0.00173959
186855	ant-1.3	mRNA	21.01	208.56	3.3111	6.31042e-06	0.000799202
186868	K02B12.2	mRNA	43.74	6.6	-2.72899	0.000979699	0.0230531
186883	K02E2.8	mRNA	6.83	151.31	4.47048	8.36941e-06	0.000969145
187013	K04H4.5	mRNA	24.24	109.7	2.17816	0.000195767	0.00777811
187035	fbxb-44	mRNA	20.69	1.35	-3.94194	0.000182032	0.0075034
187048	K06A4.6	mRNA	3.3	39.96	3.59894	0.00052565	0.0150194
187071	K06H6.2	mRNA	0.97	30.19	4.96681	0.000699332	0.0179693
187079	K06H7.8	mRNA	0.99	21.63	4.45533	0.000724532	0.0184483
187152	scrm-8	mRNA	0.64	20.98	5.03806	0.000618565	0.0166474
187164	K08F4.5	mRNA	13.31	69.76	2.38987	0.00150497	0.0316854
187209	cyp-35A3	mRNA	89.42	14.08	-2.66658	0.000621255	0.0166688
187236	K09G1.2	mRNA	2.88	26.84	3.21858	0.00111646	0.0250967
187239	col-49	mRNA	182.03	3908.46	4.42436	0.00105542	0.0241159
187261	K10C9.7	mRNA	12.44	70.52	2.50262	0.00249745	0.0454756
187286	K10H10.7	mRNA	5.8	40.53	2.80383	0.000449102	0.0135353
187334	K12D12.4	mRNA	8.08	44.86	2.47364	0.00026782	0.00971937
187359	M01B2.8	mRNA	1.32	20.91	3.98513	0.00245717	0.0449569
187389	trx-3	mRNA	33.59	204.33	2.60466	0.000518755	0.0149455
187395	M02B1.4	mRNA	14.61	106.03	2.85975	0.000592556	0.0162708
187405	M02G9.2	mRNA	6.01	39.92	2.73258	0.00265356	0.0476584
187450	M05B5.1	mRNA	16.45	93.01	2.49902	0.00029482	0.0102755
187456	M7.7	mRNA	0.97	24.88	4.67787	0.000111751	0.00535382
187486	clec-258	mRNA	31.21	183.23	2.55367	5.23408e-05	0.00299107
187572	R04B5.11	mRNA	0.18	13.66	6.25184	0.000186649	0.00756962
187676	R07E3.2	mRNA	19.51	104.54	2.42205	0.00138936	0.029574
187692	R08A2.2	mRNA	2.24	23.91	3.41697	0.00122833	0.0270619
187705	cyp-33C8	mRNA	77.9	402.18	2.36808	7.41401e-06	0.000875798
187728	pqn-54	mRNA	181.78	1689.79	3.21657	9.06319e-06	0.000993492
187743	R09E10.5	mRNA	127.25	9.16	-3.79647	6.35929e-09	1.21688e-05
187751	pqn-57	mRNA	45.78	376.99	3.04184	5.22842e-05	0.00299107
187772	R10E4.7	mRNA	27.95	95.54	1.77301	0.000523776	0.0149902
187790	nlp-67	mRNA	29.44	157.28	2.41759	0.000704376	0.0180462
187842	R12E2.6	mRNA	2.6	42.62	4.03683	0.00016261	0.00696373
187895	R105.1	mRNA	26.73	189.87	2.82833	2.92296e-05	0.00204968
187934	grd-14	mRNA	210.52	887.18	2.07526	0.00031426	0.0107195
187968	dma-1	mRNA	70.08	17.99	-1.96182	0.00197988	0.0382103
187987	T02E1.6	mRNA	5.03	54.57	3.44061	0.000459495	0.0138013
187988	T02E1.7	mRNA	4.81	94.32	4.29203	3.94381e-06	0.000624969
188006	T02H6.7	mRNA	6.84	52.28	2.93352	0.000182803	0.00751755
188126	T05D4.2	mRNA	54.96	6.96	-2.98032	0.000116089	0.00545867
188157	mps-3	mRNA	33.93	223.47	2.71944	0.000129255	0.00592452
188178	col-146	mRNA	680.18	7742.35	3.50878	2.09211e-06	0.000475107
188180	T06E4.10	mRNA	81.85	426.56	2.38165	0.00104741	0.0240672
188181	pqn-63	mRNA	48.85	451.25	3.20742	0.000120537	0.00561262
188198	T06G6.6	mRNA	2.59	73.76	4.83282	7.54925e-05	0.00401433
188418	T11F8.4	mRNA	3.5	33	3.23881	0.00232464	0.0430242
188426	col-157	mRNA	261.1	5396.67	4.3694	0.000918196	0.0221169
188547	fbxb-37	mRNA	33.18	2.33	-3.83361	1.17326e-05	0.00114091
188557	T16G12.7	mRNA	0.99	19.5	4.30729	0.000580781	0.0161236
188568	fbxb-84	mRNA	26.41	3.64	-2.86036	0.000202529	0.00801059
188656	T20F5.5	mRNA	111.4	572.64	2.36191	0.000153159	0.00672257
188720	T22B2.6	mRNA	5.51	90.67	4.03973	4.98084e-06	0.000684905
188731	T22C8.3	mRNA	52.28	11.19	-2.22415	0.0018701	0.0366137
188809	nas-27	mRNA	16.77	169.28	3.33562	8.9329e-05	0.00448977
188965	T27A3.5	mRNA	8.61	70.97	3.04357	0.000561587	0.0157146
189054	slc-17.4	mRNA	94.35	230.15	1.28651	0.000369385	0.0120623
189148	W03B1.9	mRNA	6.88	79.38	3.52897	0.000326496	0.0110513
189192	W04E12.5	mRNA	6.11	41.14	2.75183	0.00133909	0.0286383
189238	spe-46	mRNA	12.45	75.69	2.60393	0.000983259	0.0230837
189244	dot-1.3	mRNA	0.97	20.18	4.3823	0.00133563	0.0286317
189291	W08E12.2	mRNA	3.32	127.29	5.26068	0.00233494	0.0430942
189293	W08E12.5	mRNA	2.85	43.27	3.92449	0.000431552	0.0132793
189434	Y11D7A.9	mRNA	18.65	117.95	2.66115	0.00198592	0.038285
189507	cht-4	mRNA	40.5	301.03	2.89383	0.000105512	0.00509499
189522	spe-47	mRNA	23.9	122.7	2.35985	0.000790004	0.0197512
189529	nspd-8	mRNA	22.55	171.23	2.92489	6.88927e-05	0.00373102
189577	Y32G9A.3	mRNA	2.64	27.1	3.35765	0.00133359	0.0286251
189613	Y37D8A.5	mRNA	14.71	212.88	3.85554	2.10547e-06	0.000475107
189616	Y37D8A.8	mRNA	2.86	24.91	3.12352	0.00181524	0.0360819
189654	clec-4	mRNA	135.04	517.57	1.93839	0.00027073	0.00976457
189673	Y38F1A.7	mRNA	0.35	15.24	5.43032	0.000827386	0.0204534
189756	Y39E4B.13	mRNA	1.97	31.22	3.98417	0.000537144	0.0152488
189770	zeel-1	mRNA	18.64	1.87	-3.31529	0.00159338	0.0330332
189843	col-115	mRNA	14.69	209.01	3.83113	1.22936e-05	0.00116962
189846	Y43B11AR.1	mRNA	351.03	781.69	1.15499	0.00125191	0.0274065
189854	Y43D4A.5	mRNA	4.52	68.73	3.92683	0.00100594	0.0234038
189877	nlp-25	mRNA	1.97	36.5	4.20863	4.18371e-05	0.00260203
189914	Y45F10B.3	mRNA	19.68	173.58	3.14045	2.28421e-06	0.000496351
189989	Y47D9A.3	mRNA	7.41	74.57	3.33143	0.000582102	0.0161264
189995	Y47G6A.15	mRNA	76.88	895.18	3.54151	4.18851e-06	0.000641
190017	Y48B6A.5	mRNA	12.48	119.46	3.25932	5.42088e-05	0.00305811
190082	Y49F6B.8	mRNA	3.53	28.24	2.99903	0.00159716	0.0330725
190104	Y50E8A.2	mRNA	0.65	24.05	5.20238	0.000228171	0.00871094
190110	scrm-7	mRNA	0.35	11.98	5.09005	0.0013173	0.0283715
190112	Y50E8A.12	mRNA	6.13	55.89	3.18882	0.00146744	0.0310064
190149	col-137	mRNA	84.71	1602.72	4.24177	9.97667e-08	8.56113e-05
190173	Y51H7C.1	mRNA	380.65	3413.07	3.16455	2.22499e-06	0.000495721
190180	Y51H7C.13	mRNA	354.03	5845.12	4.04529	0.000661981	0.0174163
190181	spe-38	mRNA	1.62	20.16	3.63919	0.00104527	0.0240493
190185	Y52D5A.2	mRNA	0.65	15.24	4.54225	0.00157615	0.0327145
190187	Y52E8A.3	mRNA	27.77	132.58	2.25538	4.48489e-07	0.000213348
190195	Y53C10A.10	mRNA	9.06	77.23	3.09137	9.78696e-06	0.00103853
190205	Y53F4A.2	mRNA	2.6	49.04	4.23766	1.02609e-05	0.00104395
190213	Y53F4B.11	mRNA	10.8	135.33	3.64725	4.26095e-06	0.000641
190221	Y53F4B.24	mRNA	8.37	69.53	3.05351	0.000105657	0.00509499
190224	gst-28	mRNA	225.63	596.73	1.40309	0.000185585	0.00755957
190258	Y54E2A.9	mRNA	9.38	136.82	3.86657	3.04426e-06	0.000564022
190300	Y55B1AR.4	mRNA	1.3	16.26	3.641	0.00155173	0.0323653
190310	Y55F3AM.14	mRNA	13.14	102.25	2.95985	0.000393879	0.012582
190346	Y57A10B.7	mRNA	2.88	31.81	3.46342	0.000377343	0.0122313
190397	lon-8	mRNA	78.18	564.67	2.85248	0.000381511	0.012276
190470	fbxb-101	mRNA	27.03	2.52	-3.42239	0.00028875	0.0101255
190487	Y65B4BL.6	mRNA	16.45	262.48	3.99645	2.021e-05	0.00158802
190544	Y69A2AR.23	mRNA	5.24	53.89	3.36213	2.64826e-05	0.00195029
190554	Y69E1A.8	mRNA	2.58	57.05	4.46829	1.49115e-06	0.000416598
190597	Y71G12B.3	mRNA	9.03	71.85	2.9924	0.000132024	0.00595835
190603	Y71G12B.22	mRNA	9.79	70.66	2.85076	0.00100378	0.0234006
190709	Y75B8A.23	mRNA	10.05	50.35	2.32523	0.00157145	0.032711
190727	tag-164	mRNA	11.02	101.93	3.20958	1.6439e-05	0.00138441
190738	clp-6	mRNA	14.83	82.6	2.47711	0.000743562	0.0188308
190747	Y81G3A.1	mRNA	1.61	40.93	4.66534	0.000156407	0.00681415
190803	nas-30	mRNA	50.98	409.59	3.00615	1.61614e-05	0.00137419
190859	Y102A11A.7	mRNA	5.55	45.4	3.03298	0.00099729	0.0233111
190877	Y105C5A.12	mRNA	0.66	38.1	5.84664	3.42453e-06	0.000597919
190896	Y105C5B.17	mRNA	3.87	45.17	3.5448	2.80766e-05	0.00200071
190929	Y106G6H.13	mRNA	35.14	295.58	3.07218	6.52432e-06	0.000814429
191020	Y116F11B.8	mRNA	4.85	41.17	3.08655	0.000932856	0.022339
191146	dao-4	mRNA	8.75	255.31	4.86667	0.000597827	0.0163177
191161	ZC412.5	mRNA	4.51	41.14	3.18995	0.000774458	0.0194732
191162	nspa-3	mRNA	5.81	36.47	2.65109	0.00151551	0.031802
191182	ZC477.7	mRNA	9.55	63.32	2.72929	0.000461904	0.0138039
191200	ZC581.2	mRNA	2.6	39.6	3.92943	0.000154719	0.00677416
191217	ins-2	mRNA	31.48	2.98	-3.402	1.39261e-05	0.00126419
191219	ZK84.5	mRNA	12.26	83.18	2.76289	0.000144787	0.00640562
191236	ZK177.2	mRNA	0.18	17.59	6.61449	0.000105082	0.00509499
191268	ZK262.4	mRNA	2.93	44.44	3.92218	6.23944e-05	0.00342119
191276	ZK265.3	mRNA	25.74	160.31	2.63874	2.96555e-05	0.00206107
191295	ZK354.8	mRNA	23.2	207.64	3.16172	5.45034e-05	0.0030649
191327	ZK484.7	mRNA	5.43	39.81	2.87496	0.0016878	0.034383
191349	ZK550.2	mRNA	56.04	171.74	1.61571	0.000264157	0.00966616
191350	ZK550.5	mRNA	10.08	103.28	3.35654	3.37351e-05	0.00219959
191362	ZK616.8	mRNA	5.22	46.45	3.1543	8.93043e-05	0.00448977
191384	clec-60	mRNA	9.73	73.89	2.92556	0.000679399	0.0176575
191385	ZK666.8	mRNA	0.18	8.82	5.6323	0.00153214	0.0321038
191437	best-25	mRNA	4.79	64.95	3.76104	1.7028e-05	0.00141497
191446	ZK892.5	mRNA	3.83	31.24	3.02672	0.00195973	0.0379463
191464	ZK930.4	mRNA	8.56	66.03	2.94779	0.000228649	0.00871094
191467	ZK938.1	mRNA	40.94	323.44	2.98207	3.42453e-06	0.000597919
191472	ZK945.8	mRNA	0.65	14.74	4.49625	0.00236564	0.0435539
191510	ZK1053.6	mRNA	2.26	31.24	3.78785	0.000307602	0.0105333
191524	ZK1098.9	mRNA	1.99	28.86	3.85706	0.000155225	0.00677944
191560	ZK1307.3	mRNA	6.39	49.96	2.96588	0.000263794	0.00966616
191561	ZK1307.4	mRNA	16.22	128.21	2.98246	1.35859e-05	0.00125855
191611	bli-2	mRNA	31.03	1408.15	5.50396	0.000147185	0.00647652
191623	unc-39	mRNA	23.26	3.91	-2.57382	0.00172705	0.0349399
191692	ins-34	mRNA	148.62	43.61	-1.76875	0.00228981	0.0425519
191693	ins-37	mRNA	14.69	129.28	3.13765	3.2585e-05	0.00217246
191709	msp-32	mRNA	1.99	40.41	4.34346	4.43958e-05	0.00272785
191710	F59A6.2	mRNA	3.19	36.57	3.51681	0.000249633	0.00928918
191712	msp-152	mRNA	976.36	7382.23	2.91857	1.42062e-06	0.000404009
191739	ora-1	mRNA	17.35	202.39	3.54424	0.000158515	0.0068551
191742	pes-8	mRNA	32.27	221.66	2.78028	0.000234592	0.00891803
191758	rpl-42	mRNA	4.82	47.56	3.30152	0.000131113	0.00595835
191964	ssq-3	mRNA	179.12	1747.8	3.28652	5.29651e-07	0.000245326
192081	unc-42	mRNA	43.97	7.46	-2.55866	0.000911672	0.0220114
24104282	col-175	mRNA	261.28	8554.92	5.03311	0.000271906	0.00978696
24104374	D2062.1	mRNA	8.07	70.76	3.13257	0.000188842	0.00760598
24104567	F41H10.1	mRNA	35.23	287.44	3.02823	7.35823e-08	8.03299e-05
24104604	F49D11.14	mRNA	5.16	31.15	2.59393	0.0027474	0.0487469
24105065	Y37E11B.10	mRNA	59.68	494.35	3.05016	1.56679e-05	0.00135847
259316	K06A5.2	mRNA	47.27	325.66	2.78452	3.20611e-05	0.00215385
259336	col-94	mRNA	5171.73	20931.8	2.01698	0.00111173	0.0250411
259352	fipr-3	mRNA	13.23	80.33	2.60196	0.00108441	0.0245598
259408	ins-27	mRNA	314.1	897.58	1.51483	0.000823555	0.020416
259477	cpg-7	mRNA	308.52	1627.77	2.39946	8.26402e-05	0.00425307
259490	Y82E9BR.17	mRNA	103.42	14.09	-2.87592	1.80909e-05	0.00148102
259643	fipr-7	mRNA	40.66	205.96	2.34064	0.000178245	0.00745199
259687	F38A6.4	mRNA	17.93	144.54	3.01115	0.000434928	0.0133133
259739	elo-8	mRNA	7.24	67.88	3.22969	0.000112648	0.00537119
259943	F58G6.3	mRNA	90.5	249.65	1.46393	0.000440368	0.013341
260084	fipr-11	mRNA	64.05	285.43	2.15592	0.000425075	0.0131953
260220	Y106G6G.4	mRNA	53.03	362.73	2.77391	9.13547e-05	0.00455505
260235	Y47D7A.15	mRNA	729.54	13889.5	4.25088	0.000503791	0.014766
34700622	F10C1.23	mRNA	6.16	85.74	3.79785	2.7419e-06	0.000524895
353390	sdz-5	mRNA	15.57	0.93	-4.06521	0.0018467	0.0364878
353458	abu-4	mRNA	6.36	44.72	2.81462	0.00116114	0.0259028
353462	col-170	mRNA	7040.39	69382.8	3.30085	6.31152e-06	0.000799202
353463	col-171	mRNA	11.96	175.21	3.87217	3.8306e-06	0.000624969
3564768	ZK858.8	mRNA	15.72	81.37	2.37152	0.000438387	0.013341
3564829	Y65B4BL.7	mRNA	21.6	74.82	1.79258	0.000879524	0.0214115
3564833	C27D6.11	mRNA	14.86	96.92	2.70493	2.72973e-05	0.00198684
3564878	Y18H1A.15	mRNA	3.87	38.8	3.32682	0.000411683	0.0128872
3564896	nspb-8	mRNA	16.27	119.35	2.87475	0.000193612	0.00770989
3564924	nspb-9	mRNA	2.57	41.67	4.01868	0.000159648	0.00687032
3564930	F37C12.18	mRNA	6.53	46.83	2.84269	0.000822618	0.020416
3565027	Y57G11C.42	mRNA	9.61	66.81	2.79699	0.000527335	0.0150431
3565028	F59A1.15	mRNA	0.97	16.8	4.11452	0.00133146	0.0286142
3565063	ZK849.6	mRNA	2.54	26.44	3.37757	0.00200944	0.0386115
3565070	Y46H3C.7	mRNA	212.01	70.37	-1.59108	0.00246362	0.0450282
3565098	T24F1.7	mRNA	11.85	137.5	3.53696	1.75285e-05	0.00144168
3565170	C30G7.3	mRNA	20.89	168.67	3.0136	3.88852e-05	0.00245311
3565257	Y59E9AL.3	mRNA	328.15	2569.14	2.96886	1.01511e-05	0.00104395
3565278	C30F2.4	mRNA	11.93	48.28	2.01629	0.00207532	0.0395322
3565302	Y71G12B.30	mRNA	23.1	104.58	2.17842	0.0022177	0.0415253
3565311	fipr-6	mRNA	13.18	186.06	3.81965	2.76683e-05	0.00198771
3565341	Y39G8B.9	mRNA	10.36	88.36	3.09244	0.000394625	0.012583
3565367	ZK512.10	mRNA	4.26	28.84	2.75874	0.00256473	0.0464899
3565398	Y105E8A.27	mRNA	10.34	52.64	2.34738	0.00199907	0.0384963
3565399	C47E8.11	mRNA	13.09	75.01	2.51842	0.0018009	0.0360611
3565521	F58G6.9	mRNA	278.53	670.66	1.26775	0.00175418	0.0353669
3565611	Y59E9AL.2	mRNA	90.6	538.43	2.57121	4.35456e-05	0.00269875
3565635	ubxn-5	mRNA	14.13	64.98	2.20102	0.000992172	0.0232533
3565667	fipr-4	mRNA	12.34	142.42	3.5285	3.49175e-06	0.000597919
3565735	C07A9.13	mRNA	7.61	48.54	2.67335	0.000659078	0.017384
3565810	B0334.13	mRNA	6.14	54.3	3.14542	0.000357631	0.0118146
3565838	F55A11.11	mRNA	14.83	84.95	2.51777	0.00097138	0.0229286
3565943	F49C5.11	mRNA	1.63	94.74	5.86272	0.00141829	0.0300762
3565989	fipr-10	mRNA	92.22	397.09	2.10628	7.27589e-05	0.00390436
36312795	Y46B2A.4	mRNA	3.56	36.61	3.36427	0.000270517	0.00976457
3896743	ZK688.10	mRNA	4.46	58.27	3.70812	1.98969e-05	0.00157826
3896758	F54H12.7	mRNA	5.49	55.91	3.34782	8.49061e-05	0.00431581
3896759	C06G4.6	mRNA	1.32	23.45	4.15127	0.00218626	0.0410676
3896819	irld-1	mRNA	11.3	57.09	2.33643	0.000518816	0.0149455
3896863	Y5H2A.4	mRNA	3.16	27.9	3.14021	0.00218599	0.0410676
42101346	K07A1.21	mRNA	10.69	86.58	3.01826	3.57024e-05	0.00229342
4362999	B0205.13	mRNA	30.22	200.94	2.73342	0.000408097	0.0128266
4363005	col-46	mRNA	6.9	72.08	3.38582	0.00129386	0.0280458
4363008	Y37E3.19	mRNA	3.97	38	3.2572	0.000582717	0.0161264
4363024	fbxb-91	mRNA	20.1	1.92	-3.39011	0.00150457	0.0316854
4363051	B0280.17	mRNA	28.44	296.51	3.38219	2.00456e-06	0.000475107
4363094	T02B11.9	mRNA	11.67	88.95	2.93067	0.000754253	0.0190071
4363113	R11G1.7	mRNA	35.37	9.37	-1.91635	0.00212876	0.0402703
4363114	K09F5.6	mRNA	130.43	52.42	-1.315	0.000406851	0.0128103
4363121	R02E4.3	mRNA	7.26	144.38	4.31383	4.01236e-06	0.000624969
4363131	C36E6.8	mRNA	8.03	68.57	3.09465	0.00108032	0.0245598
4926924	H38K22.6	mRNA	6.16	68.68	3.47845	3.0865e-05	0.00210564
4927026	H38K22.7	mRNA	2.57	45.11	4.13431	8.32845e-05	0.00427373
4927063	Y49A10A.2	mRNA	190.68	71.43	-1.41658	0.000281378	0.0100051
54162166	skr-21	mRNA	81.06	21.23	-1.93287	0.000595046	0.0162883
6418584	F17B5.8	mRNA	24.77	83.58	1.75455	0.00025849	0.00955814
6418585	F21C3.7	mRNA	0.64	20.24	4.98466	0.000696291	0.0179173
6418595	F56F4.8	mRNA	18.54	1.97	-3.23413	0.00050173	0.014766
6418603	T27C10.8	mRNA	7.49	42.87	2.51654	0.00109595	0.0247304
6418658	T12B5.14	mRNA	75.82	323.02	2.09094	0.000318501	0.0108432
6418681	F55F10.3	mRNA	6.63	44.87	2.75933	0.000838745	0.0206472
6418693	C14A6.13	mRNA	3.89	34.74	3.16008	0.000566405	0.0158243
6418696	C15H11.13	mRNA	2.21	42.79	4.27494	0.000168426	0.00713684
6418697	C25D7.16	mRNA	1.62	23.71	3.87538	0.000979368	0.0230531
6418744	F53F4.18	mRNA	1.97	21.1	3.42025	0.00105266	0.0241159
6418748	F58B4.7	mRNA	1.3	20.82	3.99756	0.00106809	0.0243516
6418749	D1086.17	mRNA	14.06	66.66	2.24562	0.000920097	0.0221238
6418750	F58E6.13	mRNA	17.37	201.3	3.53445	0.000212508	0.00823865
6418752	K06B4.15	mRNA	8.72	89.46	3.35937	4.75074e-05	0.00288337
6418768	T06E4.14	mRNA	120.29	988.87	3.03927	0.000173074	0.00730522
6418812	Y6E2A.10	mRNA	2.91	26.37	3.17875	0.000504982	0.014766
6418819	ZC412.10	mRNA	20.73	75.81	1.87072	0.00184642	0.0364878
6418843	ttr-34	mRNA	166.24	545.01	1.71299	0.000610737	0.0165307
7040123	R102.11	mRNA	24.1	212.29	3.13868	2.93674e-05	0.00205117
7040171	R07B1.13	mRNA	3.27	51.86	3.98842	0.000157544	0.00682989
